# Supplementary material for: Long-Term Effects of Elexacaftor/Tezacaftor/Ivacaftor on Nocturnal Cardiorespiratory Polygraphy Parameters in Patients with Cystic Fibrosis: A Prospective Study
Source: Life (Basel). 2025 Dec 18;15(12):1942. doi: 10.3390/life15121942 (PMC12735109; doi:10.3390/life15121942)
Supplement: Supplementary file 1 [file life-15-01942-s001.zip]

Archive with 1 entries (1 files):
- life-3992505-supplementary.pdf
